# Supplementary material for: Tumor-Intrinsic PD-L1 Promotes Breast Cancer Proliferation Through Livin and Galectin-1-Mediated Regulation of SKP2 Expression
Source: Int J Mol Sci. 2026 Mar 17;27(6):2741. doi: 10.3390/ijms27062741 (PMC13026925; doi:10.3390/ijms27062741)
Supplement: Supplementary file 1 [file ijms-27-02741-s001.zip]

Archive with 8 entries (8 files):
- Supplementary Figure 1.tif
- Supplementary Figure 2.tif
- Supplementary Figure 3.tif
- Supplementary Figure 4.tif
- Supplementary Table 1.pdf
- Supplementary Table 2.pdf
- Supplementary Table 3.pdf
- Supplementary’ Dataset File Excel.xlsx
