# Supplementary material for: Tumor-Intrinsic PD-L1 Promotes Breast Cancer Proliferation Through Livin and Galectin-1-Mediated Regulation of SKP2 Expression
Source: Int J Mol Sci. 2026 Mar 17;27(6):2741. doi: 10.3390/ijms27062741 (PMC13026925; doi:10.3390/ijms27062741)
Supplement: Supplementary file 1 [file ijms-27-02741-s001.zip › Supplementary’ Dataset File Excel.xlsx]

## Sheet: proteomics_corrected
Supplementary Table 3				Differentially expressed proteins in the nuclear fraction of PD-L1 knockdown (PD-L1 (a)/(b) vs. PD-L1Pos cells (Sh-CONT)
Numbers between brackets refer citations to references List in the "References" worksheet tab
#	logFC	AveExpr	t	p-value	adj. P-value	B	Highest mean	Lowest mean	Gene /Protein Name	Known to affect cell Proliferation	Known to affect PI3K/AKT Pathway	Known to affect p21	Known to affect p27	Known to affect SKP2
1	-8.64511	2.8817	-55.0617	9.69e-13	4.28e-10	17.0109	Sh-CONT	Sh-PD-L1 (b)	SRRM2
2	-8.06838	3.3424	-9.43012	5.62e-06	0.000118268	4.48216	Sh-CONT	Sh-PD-L1 (a)	PSMD2	√ (1)	√ (2)	√ (1)	√ (1)	√ (1)
3	-7.91212	3.78189	-5.33339	0.000464833	0.00244939	-0.17846	Sh-CONT	Sh-PD-L1 (a)	BIRC7	√ (3)	√ (4)	√ (5)	√ (5)
4	-7.43972	4.29239	-4.3288	0.00188658	0.00538236	-1.6565	Sh-CONT	Sh-PD-L1 (a)	PI4KA	√ (7,8)	√ (8)
5	-7.34142	3.2022	-7.46655	3.72e-05	0.000457262	2.49483	Sh-CONT	Sh-PD-L1 (a)	IGKV4-1
6	-5.91883	1.97294	-43.6857	7.81e-12	1.72e-09	16.0252	Sh-CONT	Sh-PD-L1 (b)	ZNF862
7	-5.3279	9.7323	-6.47191	0.000112646	0.000947073	1.32344	Sh-CONT	Sh-PD-L1 (b)	PROX2
8	-5.22716	5.40484	-3.43264	0.00742281	0.0132294	-3.08438	Sh-CONT	Sh-PD-L1 (a)	PTPRF
9	-5.0358	10.1263	-5.2934	0.00049013	0.00246179	-0.234547	Sh-CONT	Sh-PD-L1 (a)	RBMXL3
10	-4.64735	10.9589	-11.1997	1.33e-06	5.87e-05	5.97642	Sh-CONT	Sh-PD-L1 (b)	MROH2A
11	-4.58612	8.37584	-7.03414	5.94e-05	0.000621835	2.0007	Sh-CONT	Sh-PD-L1 (a)	EIF1AX	√ (10,11)	√ (11)	√ (10)
12	-4.55597	2.20396	-3.80243	0.00416409	0.00863161	-2.48485	Sh-CONT	Sh-PD-L1 (a)	SPG21	√ (6)
13	-4.38821	8.73757	-4.51647	0.00143615	0.00450196	-1.36965	Sh-CONT	Sh-PD-L1 (a)	LMO7
14	-4.3076	9.0189	-4.95973	0.000769453	0.00336731	-0.71148	Sh-CONT	Sh-PD-L1 (a)	TRPS1
15	-4.26588	8.56789	-9.48967	5.33e-06	0.000118268	4.53658	Sh-CONT	Sh-PD-L1 (a)	RPL21
16	-4.21187	5.43952	-2.46547	0.0357129	0.045598	-4.67588	Sh-CONT	Sh-PD-L1 (a)	ELOVL1	√ (16)
17	-4.1969	5.53574	-2.73604	0.0228954	0.0308529	-4.23292	Sh-CONT	Sh-PD-L1 (b)	SNRPA	√ (9)
18	-4.01772	8.04365	-5.37119	0.000442214	0.00241307	-0.125652	Sh-CONT	Sh-PD-L1 (a)	CABLES1
19	-3.90931	6.24413	-4.2862	0.00200853	0.00544643	-1.72228	Sh-CONT	Sh-PD-L1 (a)	TCF3	√ (28,29)	√ (28)	√ (28)
20	-3.50748	11.2964	-4.03576	0.00291774	0.00675205	-2.11359	Sh-CONT	Sh-PD-L1 (a)	CALM2	√ (13)	√ (13)	√ (14)	√ (15)
21	-3.35097	9.5453	-5.75301	0.000270184	0.00165552	0.396221	Sh-CONT	Sh-PD-L1 (a)	LGALS1	√ (21)	√ (22)	√ (23)
22	-3.25837	8.60946	-4.47546	0.0015237	0.00465338	-1.43193	Sh-CONT	Sh-PD-L1 (b)	CNOT1	√ (33)
23	-3.02407	4.04608	-7.13943	5.29e-05	0.00057067	2.1231	Sh-CONT	Sh-PD-L1 (a)	CALU	√ (32)
24	-3.02357	8.32468	-3.5857	0.00583147	0.0110623	-2.83478	Sh-CONT	Sh-PD-L1 (b)	RAB35	√ (24)
25	-2.93592	9.19085	-4.30046	0.00196679	0.00544643	-1.70024	Sh-CONT	Sh-PD-L1 (a)	CCDC178	√ (25)
26	-2.87316	8.09671	-4.78807	0.000976496	0.00359425	-0.963084	Sh-CONT	Sh-PD-L1 (a)	FLAD1
27	-2.82401	8.30595	-2.43478	0.0375609	0.0472989	-4.72566	Sh-CONT	Sh-PD-L1 (a)	PTPN6
28	-2.78976	7.49015	-5.30726	0.000481194	0.00246001	-0.215073	Sh-CONT	Sh-PD-L1 (a)	SEPTIN9	√ (34,35)
29	-2.76269	12.4855	-6.36777	0.000127343	0.000987468	1.19348	Sh-CONT	Sh-PD-L1 (a)	SGMS1	√ (36)
30	-2.75226	7.33075	-3.42882	0.00746783	0.0132561	-3.09062	Sh-CONT	Sh-PD-L1 (a)	C19orf48
31	-2.43832	7.80695	-4.14256	0.00248552	0.00603625	-1.94575	Sh-CONT	Sh-PD-L1 (b)	CDK5RAP2	√ (40, 41)		√ (41)
32	-2.36979	7.15659	-3.19981	0.010767	0.0172428	-3.46697	Sh-CONT	Sh-PD-L1 (b)	TPD52L1	√ (31)
33	-2.29809	8.83526	-6.05999	0.00018444	0.00127379	0.800849	Sh-CONT	Sh-PD-L1 (a)	AKAP6
34	-2.28892	7.68807	-3.76752	0.00439446	0.00890986	-2.54092	Sh-CONT	Sh-PD-L1 (b)	CCDC88B
35	-2.28363	7.10381	-3.50373	0.00663358	0.0121916	-2.96822	Sh-CONT	Sh-PD-L1 (a)	ZSCAN16	√ (39)	√ (39)
36	-2.27563	6.21745	-4.14319	0.00248318	0.00603625	-1.94476	Sh-CONT	Sh-PD-L1 (a)	PIBF1	√ (37,38)
37	-2.21655	13.5109	-2.799	0.0206509	0.0287034	-4.12912	Sh-CONT	Sh-PD-L1 (a)	FAM184A
38	-2.08994	7.7405	-4.09442	0.00267125	0.0063478	-2.02122	Sh-CONT	Sh-PD-L1 (a)	ZNF185
39	-2.03874	10.7185	-8.20296	1.76e-05	0.000277462	3.28674	Sh-CONT	Sh-PD-L1 (a)	LAMB1	√ (47)
40	-1.9572	9.40297	-6.46499	0.000113563	0.000947073	1.31485	Sh-CONT	Sh-PD-L1 (b)	EPB41L2
41	-1.82372	7.47032	-5.03951	0.000689795	0.00311112	-0.595992	Sh-CONT	Sh-PD-L1 (b)	SREK1	√ (54)
42	-1.80331	9.03122	-4.66025	0.00116932	0.00391013	-1.15314	Sh-CONT	Sh-PD-L1 (b)	PCM1	√ (45,46)
43	-1.73331	7.31363	-3.95215	0.00331156	0.00735533	-2.24592	Sh-CONT	Sh-PD-L1 (a)	MYO5C
44	-1.73146	9.99033	-3.86037	0.00380947	0.00817371	-2.3921	Sh-CONT	Sh-PD-L1 (a)	TLN2	√ (48)	√ (49)
45	-1.3356	9.47277	-2.41616	0.0387284	0.0484928	-4.75581	Sh-CONT	Sh-PD-L1 (a)	EPHB1	√ (43,44)	√ (43)
46	-1.24013	8.70389	-4.09714	0.0026604	0.0063478	-2.01696	Sh-CONT	Sh-PD-L1 (b)	HSP90AB2P
47	-1.18445	10.9337	-4.60359	0.00126752	0.00408937	-1.23812	Sh-CONT	Sh-PD-L1 (a)	PLXNA3
48	-1.18411	10.2267	-3.47117	0.00698358	0.0126506	-3.02138	Sh-CONT	Sh-PD-L1 (a)	PRR14L	√ (55,56)	√ (55)	√ (55)	√ (55)
49	-1.14953	10.6006	-2.68845	0.0247552	0.0329572	-4.31125	Sh-CONT	Sh-PD-L1 (a)	C9orf50
50	-1.02467	9.26051	-3.05501	0.0136046	0.0204774	-3.70606	Sh-CONT	Sh-PD-L1 (a)	ANKRD36C
51	-0.649401	8.65741	-2.76663	0.0217755	0.0296146	-4.18251	Sh-CONT	Sh-PD-L1 (a)	PCBP2
1	0.55096	11.2079	2.6831	0.0249734	0.0331479	-4.32004	Sh-PD-L1 (a)	Sh-CONT	DECR1	• logFC=log2 fold change • AveExpr= average log2 expression across samples • t: moderated t-statistic • p-value: raw p-value • adj p-value: Benjamini–Hochberg adjusted p-value • B= log-odds of differential expression.
2	0.555524	12.6949	3.38734	0.00797623	0.0137179	-3.15856	Sh-PD-L1 (a)	Sh-CONT	CLTC
3	0.575342	12.024	3.1236	0.0121749	0.0188266	-3.59274	Sh-PD-L1 (a)	Sh-CONT	ARPC1B
4	0.57711	12.1954	3.47421	0.00695004	0.0126416	-3.0164	Sh-PD-L1 (a)	Sh-CONT	RBM39
5	0.592125	12.1524	2.54832	0.0311653	0.0403961	-4.54096	Sh-PD-L1 (b)	Sh-CONT	ZNF669
6	0.599266	14.1428	2.58399	0.0293903	0.0382073	-4.48265	Sh-PD-L1 (a)	Sh-CONT	VDAC2
7	0.603722	11.1188	3.65545	0.0052291	0.0101758	-2.72168	Sh-PD-L1 (b)	Sh-CONT	HLA-B
8	0.604887	11.9978	3.17882	0.0111371	0.0177712	-3.5016	Sh-PD-L1 (a)	Sh-CONT	BCAP31
9	0.604924	11.3945	3.0296	0.0141772	0.0209576	-3.74807	Sh-PD-L1 (a)	Sh-CONT	FBLL1
10	0.608288	9.96975	2.58719	0.0292361	0.0381191	-4.47742	Sh-PD-L1 (a)	Sh-CONT	WDR3
11	0.621579	10.36	3.04708	0.0137807	0.0205086	-3.71917	Sh-PD-L1 (a)	Sh-CONT	GLUD1
12	0.625371	12.4016	2.77267	0.0215608	0.0295043	-4.17254	Sh-PD-L1 (a)	Sh-CONT	RPN2
13	0.634122	14.4805	2.44675	0.0368291	0.0466431	-4.70626	Sh-PD-L1 (a)	Sh-CONT	PPIB
14	0.64343	13.4952	3.42012	0.00757165	0.0132804	-3.10487	Sh-PD-L1 (b)	Sh-CONT	ACTBL2
15	0.647174	11.5622	2.92733	0.016744	0.024265	-3.91714	Sh-PD-L1 (b)	Sh-CONT	POTEKP
16	0.649162	12.9406	2.79482	0.0207925	0.0288097	-4.13601	Sh-PD-L1 (a)	Sh-CONT	MT-CO2
17	0.653788	11.7588	2.63014	0.0272431	0.0356256	-4.40702	Sh-PD-L1 (a)	Sh-CONT	STOML2
18	0.662365	11.9371	3.91931	0.00348129	0.00769366	-2.29811	Sh-PD-L1 (a)	Sh-CONT	CFL1
19	0.667504	12.7652	2.77908	0.0213358	0.029287	-4.16198	Sh-PD-L1 (a)	Sh-CONT	HADHB
20	0.675398	11.8093	2.41023	0.0391077	0.0488294	-4.7654	Sh-PD-L1 (a)	Sh-CONT	RGPD1
21	0.675411	10.5562	2.47057	0.0354148	0.045372	-4.6676	Sh-PD-L1 (a)	Sh-CONT	NOMO3
22	0.676562	11.7794	2.96603	0.0157207	0.0230849	-3.85316	Sh-PD-L1 (a)	Sh-CONT	SSBP1
23	0.684005	10.2714	2.79912	0.0206467	0.0287034	-4.12892	Sh-PD-L1 (a)	Sh-CONT	PIGT
24	0.688892	15.0306	3.41203	0.00766945	0.0133988	-3.11811	Sh-PD-L1 (a)	Sh-CONT	PSMB8
25	0.696209	14.322	3.12324	0.0121819	0.0188266	-3.59333	Sh-PD-L1 (a)	Sh-CONT	RPL12
26	0.696544	14.2019	3.71886	0.00473817	0.00947635	-2.61925	Sh-PD-L1 (b)	Sh-CONT	POTEE
27	0.701371	12.3815	3.31821	0.00890531	0.0149096	-3.27204	Sh-PD-L1 (a)	Sh-CONT	HADHA
28	0.706024	12.3485	3.85385	0.00384772	0.00821591	-2.40252	Sh-PD-L1 (a)	Sh-CONT	API5
29	0.71025	11.0798	3.38114	0.00805526	0.0138001	-3.16873	Sh-PD-L1 (a)	Sh-CONT	CCT8
30	0.710577	9.06259	3.23347	0.0102	0.0165265	-3.4115	Sh-PD-L1 (a)	Sh-CONT	EEF1A2
31	0.711369	13.1567	3.04902	0.0137374	0.0205086	-3.71596	Sh-PD-L1 (a)	Sh-CONT	PLEC
32	0.711618	11.918	2.82775	0.0197014	0.0276444	-4.08166	Sh-PD-L1 (a)	Sh-CONT	POLDIP3
33	0.72657	14.097	2.87728	0.0181691	0.0258224	-3.99986	Sh-PD-L1 (a)	Sh-CONT	SRSF1
34	0.727268	11.4489	2.73648	0.0228791	0.0308529	-4.2322	Sh-PD-L1 (a)	Sh-CONT	HK1
35	0.732181	10.5743	2.51587	0.0328731	0.0424851	-4.5939	Sh-PD-L1 (a)	Sh-CONT	GCC2
36	0.732831	14.0432	3.39145	0.00792434	0.0137179	-3.15183	Sh-PD-L1 (a)	Sh-CONT	ACTN4
37	0.734391	14.4903	2.90973	0.0172316	0.0245689	-3.94623	Sh-PD-L1 (a)	Sh-CONT	TNRC18
38	0.735401	13.7251	2.92457	0.0168195	0.0242949	-3.9217	Sh-PD-L1 (a)	Sh-CONT	HSP90AB1
39	0.735643	14.3798	2.67233	0.0254191	0.033538	-4.33775	Sh-PD-L1 (a)	Sh-CONT	RPL23A
40	0.736355	14.8168	3.233	0.0102076	0.0165265	-3.41226	Sh-PD-L1 (a)	Sh-CONT	RPL18
41	0.741072	13.7588	3.44767	0.00724811	0.0129703	-3.05979	Sh-PD-L1 (a)	Sh-CONT	DHX9
42	0.745737	14.5231	3.59671	0.00573176	0.01092	-2.81691	Sh-PD-L1 (a)	Sh-CONT	ACTB
43	0.75187	11.9467	2.44425	0.0369808	0.0467015	-4.71031	Sh-PD-L1 (a)	Sh-CONT	PALLD
44	0.758036	11.1723	2.72795	0.0232012	0.03117	-4.24624	Sh-PD-L1 (a)	Sh-CONT	ACTN3
45	0.759215	15.436	3.90589	0.00355332	0.00773679	-2.31949	Sh-PD-L1 (a)	Sh-CONT	HNRNPK
46	0.766522	11.0728	3.61713	0.00555148	0.0106223	-2.78376	Sh-PD-L1 (b)	Sh-CONT	RNF6
47	0.774848	13.5327	3.03575	0.0140364	0.020819	-3.7379	Sh-PD-L1 (a)	Sh-CONT	HSP90AA1
48	0.78289	12.3014	3.51566	0.00651	0.0120732	-2.94877	Sh-PD-L1 (a)	Sh-CONT	PDHB
49	0.796105	14.4682	3.28999	0.00931636	0.0154806	-3.31844	Sh-PD-L1 (a)	Sh-CONT	RPS6
50	0.797852	10.4765	3.37558	0.00812686	0.013869	-3.17785	Sh-PD-L1 (a)	Sh-CONT	SRSF5
51	0.798396	11.3059	2.91295	0.0171412	0.0245689	-3.9409	Sh-PD-L1 (b)	Sh-CONT	CALB2
52	0.800066	14.1737	2.92942	0.0166869	0.0242619	-3.91368	Sh-PD-L1 (a)	Sh-CONT	PGAP1
53	0.804953	13.6874	3.74043	0.00458245	0.00924859	-2.5845	Sh-PD-L1 (a)	Sh-CONT	NCL
54	0.805204	13.3391	3.57284	0.00595028	0.0111916	-2.85568	Sh-PD-L1 (b)	Sh-CONT	RPL24
55	0.810587	16.3353	3.42333	0.00753319	0.0132656	-3.09962	Sh-PD-L1 (a)	Sh-CONT	ANXA2
56	0.812436	12.0227	3.51388	0.00652825	0.0120732	-2.95166	Sh-PD-L1 (a)	Sh-CONT	PUF60
57	0.813595	12.8032	4.76518	0.00100834	0.00359425	-0.996944	Sh-PD-L1 (a)	Sh-CONT	RPL19
58	0.816204	12.1739	4.96628	0.000762555	0.00336731	-0.701966	Sh-PD-L1 (b)	Sh-CONT	GNB2L1
59	0.821628	17.4564	3.35126	0.00844784	0.0143063	-3.21776	Sh-PD-L1 (a)	Sh-CONT	HIST1H4A
60	0.821728	12.299	4.42898	0.00162988	0.00493429	-1.50279	Sh-PD-L1 (a)	Sh-CONT	RPL5
61	0.822861	12.3087	3.13037	0.0120425	0.0187916	-3.58156	Sh-PD-L1 (a)	Sh-CONT	DHX15
62	0.832134	11.91	4.61683	0.0012438	0.00404234	-1.21821	Sh-PD-L1 (a)	Sh-CONT	HSDL2
63	0.835861	15.0037	3.07052	0.0132668	0.020151	-3.68043	Sh-PD-L1 (a)	Sh-CONT	HNRNPD
64	0.838599	12.8465	3.25531	0.00984858	0.0161225	-3.37551	Sh-PD-L1 (a)	Sh-CONT	KRT35
65	0.844208	10.1926	4.85038	0.000895142	0.00359425	-0.871272	Sh-PD-L1 (b)	Sh-CONT	GNB2L1
66	0.84788	13.7358	3.58245	0.00586126	0.0110713	-2.84006	Sh-PD-L1 (a)	Sh-CONT	HNRNPC
67	0.848942	13.0276	3.77891	0.00431786	0.00883562	-2.52261	Sh-PD-L1 (b)	Sh-CONT	TUBA1A
68	0.857141	14.1658	2.97667	0.0154509	0.0227643	-3.83557	Sh-PD-L1 (a)	Sh-CONT	HSPE1
69	0.862964	12.5821	3.8305	0.00398811	0.00839402	-2.43987	Sh-PD-L1 (a)	Sh-CONT	SNRPD3
70	0.869697	12.4598	3.34763	0.00849688	0.0143344	-3.22372	Sh-PD-L1 (a)	Sh-CONT	VAT1
71	0.872743	11.8746	2.72257	0.0234069	0.031351	-4.2551	Sh-PD-L1 (a)	Sh-CONT	ACADM
72	0.877713	10.8001	2.78329	0.0211891	0.0292675	-4.15504	Sh-PD-L1 (a)	Sh-CONT	SND1
73	0.878858	13.7057	3.0847	0.0129657	0.0198299	-3.657	Sh-PD-L1 (a)	Sh-CONT	NOP58
74	0.883314	8.86519	2.86901	0.0184161	0.0260895	-4.01351	Sh-PD-L1 (a)	Sh-CONT	ABCC1
75	0.885688	11.6568	4.28671	0.00200701	0.00544643	-1.72149	Sh-PD-L1 (a)	Sh-CONT	TMPRSS12
76	0.887247	12.38	2.86299	0.0185981	0.0262632	-4.02346	Sh-PD-L1 (a)	Sh-CONT	COX4I1
77	0.888689	11.3544	3.67164	0.0050989	0.0100612	-2.6955	Sh-PD-L1 (a)	Sh-CONT	TUBA3C
78	0.892682	12.0115	3.99606	0.00309813	0.00702243	-2.17631	Sh-PD-L1 (a)	Sh-CONT	NTAN1
79	0.893224	12.4378	4.64609	0.00119307	0.00393536	-1.17434	Sh-PD-L1 (a)	Sh-CONT	ESYT1
80	0.895103	13.1489	3.65727	0.00521431	0.0101758	-2.71874	Sh-PD-L1 (a)	Sh-CONT	PABPC1
81	0.901367	13.9754	4.28702	0.0020061	0.00544643	-1.72101	Sh-PD-L1 (a)	Sh-CONT	MAP10
82	0.901623	15.0334	3.26206	0.00974266	0.0160084	-3.36441	Sh-PD-L1 (a)	Sh-CONT	RPL27
83	0.902069	14.3069	3.12874	0.0120742	0.0187916	-3.58425	Sh-PD-L1 (a)	Sh-CONT	ILF2
84	0.905551	13.0929	3.2728	0.00957633	0.015853	-3.34673	Sh-PD-L1 (a)	Sh-CONT	RPS21
85	0.906229	15.5677	3.35795	0.00835834	0.0142092	-3.20678	Sh-PD-L1 (a)	Sh-CONT	HNRNPA2B1
86	0.908137	12.1776	3.95357	0.00330439	0.00735533	-2.24366	Sh-PD-L1 (a)	Sh-CONT	IL16
87	0.910052	11.5899	3.15122	0.0116439	0.0183153	-3.54714	Sh-PD-L1 (a)	Sh-CONT	RBM14
88	0.911536	11.1353	3.77006	0.00437724	0.00890986	-2.53683	Sh-PD-L1 (a)	Sh-CONT	ERICH3
89	0.912117	12.2028	3.91067	0.00352746	0.00773679	-2.31187	Sh-PD-L1 (a)	Sh-CONT	TRAP1
90	0.913254	11.208	3.10811	0.0124836	0.0191589	-3.61832	Sh-PD-L1 (b)	Sh-CONT	VAPA
91	0.923617	14.9603	3.15563	0.0115613	0.0182679	-3.53986	Sh-PD-L1 (a)	Sh-CONT	ATP5A1
92	0.923794	12.0665	4.08262	0.002719	0.00642673	-2.03977	Sh-PD-L1 (a)	Sh-CONT	NEMF
93	0.925449	13.6812	3.38784	0.00796989	0.0137179	-3.15774	Sh-PD-L1 (a)	Sh-CONT	TMPO
94	0.928992	15.0471	3.46263	0.00707849	0.0127702	-3.03533	Sh-PD-L1 (a)	Sh-CONT	TMEM109
95	0.932723	10.2975	2.85488	0.0188462	0.0265288	-4.03685	Sh-PD-L1 (a)	Sh-CONT	DOCK9
96	0.934055	13.1598	4.98147	0.000746808	0.00333423	-0.679919	Sh-PD-L1 (a)	Sh-CONT	CD44
97	0.934193	12.669	3.66597	0.00514413	0.0101054	-2.70467	Sh-PD-L1 (a)	Sh-CONT	GOT2
98	0.939607	14.7128	4.69471	0.00111361	0.00381562	-1.10168	Sh-PD-L1 (a)	Sh-CONT	KRT19
99	0.947932	11.2528	2.95298	0.0160583	0.0234249	-3.87472	Sh-PD-L1 (a)	Sh-CONT	SF3A3
100	0.953656	14.2829	3.5024	0.00664747	0.0121916	-2.97038	Sh-PD-L1 (a)	Sh-CONT	HNRNPAB
101	0.954977	12.4337	3.68845	0.0049673	0.0098455	-2.66834	Sh-PD-L1 (a)	Sh-CONT	HNRNPH1
102	0.958807	11.8995	4.35898	0.00180498	0.00528345	-1.61005	Sh-PD-L1 (b)	Sh-CONT	HSPA1A
103	0.961361	10.0163	3.49764	0.00669763	0.0122329	-2.97816	Sh-PD-L1 (a)	Sh-CONT	HSP90AA5P
104	0.970881	12.8161	4.1476	0.00246688	0.00603625	-1.93786	Sh-PD-L1 (a)	Sh-CONT	APMAP
105	0.975926	11.1434	3.88774	0.00365317	0.0078766	-2.3484	Sh-PD-L1 (a)	Sh-CONT	COPB2
106	0.977857	15.7448	4.33691	0.00186428	0.00538236	-1.64402	Sh-PD-L1 (b)	Sh-CONT	ACTA1
107	0.978006	13.7151	4.30586	0.00195122	0.00544643	-1.69189	Sh-PD-L1 (a)	Sh-CONT	PDIA3
108	0.978361	13.6374	4.19279	0.00230628	0.00580888	-1.8673	Sh-PD-L1 (a)	Sh-CONT	CEP350
109	0.982695	12.4529	3.22589	0.0103249	0.0166555	-3.42398	Sh-PD-L1 (a)	Sh-CONT	PKM
110	0.984196	12.5256	3.05218	0.013667	0.0204774	-3.71073	Sh-PD-L1 (a)	Sh-CONT	IMMT
111	0.987082	9.01819	4.19207	0.00230875	0.00580888	-1.86843	Sh-PD-L1 (b)	Sh-CONT	ANKMY1
112	0.987868	10.0851	2.64873	0.026424	0.0347601	-4.37653	Sh-PD-L1 (a)	Sh-CONT	TOP2B
113	0.988118	12.444	5.4741	0.000386453	0.00216218	0.0170606	Sh-PD-L1 (a)	Sh-CONT	TRIM28
114	1.00052	8.70906	4.74076	0.00104356	0.00363648	-1.03316	Sh-PD-L1 (b)	Sh-CONT	KRT13
115	1.00863	14.801	3.23777	0.0101298	0.0165217	-3.40442	Sh-PD-L1 (a)	Sh-CONT	CNTRL
116	1.00863	10.2752	3.21471	0.010512	0.0168956	-3.4424	Sh-PD-L1 (b)	Sh-CONT	APC
117	1.00999	11.6474	4.03177	0.00293535	0.00675742	-2.11988	Sh-PD-L1 (a)	Sh-CONT	SESN3
118	1.01054	12.866	4.22879	0.00218629	0.00568176	-1.81127	Sh-PD-L1 (a)	Sh-CONT	SLC1A5
119	1.02213	12.933	4.27235	0.00204995	0.00549139	-1.74371	Sh-PD-L1 (a)	Sh-CONT	EEF1D
120	1.03147	14.3065	3.54953	0.0061721	0.0115108	-2.8936	Sh-PD-L1 (a)	Sh-CONT	P4HB
121	1.03329	14.0263	4.65589	0.00117658	0.00391013	-1.15966	Sh-PD-L1 (a)	Sh-CONT	DDX5
122	1.0374	11.9919	4.01125	0.00302776	0.00689831	-2.1523	Sh-PD-L1 (a)	Sh-CONT	ALYREF
123	1.03872	12.0631	4.24179	0.00214462	0.00560901	-1.79109	Sh-PD-L1 (b)	Sh-CONT	TICRR
124	1.04037	13.3744	3.89299	0.00362401	0.00785202	-2.34004	Sh-PD-L1 (a)	Sh-CONT	FBL
125	1.04063	13.0827	5.50693	0.000370306	0.00212565	0.0622621	Sh-PD-L1 (a)	Sh-CONT	MYH10
126	1.04586	12.7719	4.32848	0.00188748	0.00538236	-1.65701	Sh-PD-L1 (a)	Sh-CONT	PA2G4
127	1.04635	12.1928	3.98017	0.00317365	0.00712058	-2.20148	Sh-PD-L1 (a)	Sh-CONT	RPS15A
128	1.06066	12.9501	3.26445	0.00970532	0.0160065	-3.36047	Sh-PD-L1 (a)	Sh-CONT	RTN4
129	1.06074	12.8579	4.02731	0.00295517	0.00676781	-2.12692	Sh-PD-L1 (b)	Sh-CONT	RABEP1
130	1.06199	15.4062	4.68107	0.00113531	0.00385738	-1.12203	Sh-PD-L1 (a)	Sh-CONT	PEX5
131	1.06207	13.6113	4.67615	0.00114325	0.00385738	-1.12937	Sh-PD-L1 (a)	Sh-CONT	KRT7
132	1.06553	11.298	4.58281	0.00130573	0.00418212	-1.2694	Sh-PD-L1 (a)	Sh-CONT	SNRNP200
133	1.06811	13.3961	3.81246	0.00410028	0.00858922	-2.46877	Sh-PD-L1 (a)	Sh-CONT	PARP1
134	1.07034	12.6021	3.64369	0.00532591	0.010235	-2.74072	Sh-PD-L1 (a)	Sh-CONT	SERBP1
135	1.0804	13.7772	4.77294	0.00099742	0.00359425	-0.985455	Sh-PD-L1 (a)	Sh-CONT	PRKCSH
136	1.08519	12.1536	5.06595	0.000665392	0.00306357	-0.557917	Sh-PD-L1 (b)	Sh-CONT	TTBK2
137	1.0862	13.2641	4.94947	0.000780398	0.00338172	-0.726401	Sh-PD-L1 (b)	Sh-CONT	FLNA
138	1.08797	14.1266	4.86169	0.000881174	0.00359425	-0.854668	Sh-PD-L1 (a)	Sh-CONT	RPL13
139	1.09073	9.84144	2.91005	0.0172226	0.0245689	-3.9457	Sh-PD-L1 (a)	Sh-CONT	SMARCC1
140	1.09404	11.2046	4.55959	0.00134987	0.00426174	-1.30442	Sh-PD-L1 (a)	Sh-CONT	RPL10A
141	1.09854	9.50421	3.05316	0.0136455	0.0204774	-3.70912	Sh-PD-L1 (a)	Sh-CONT	DDX42
142	1.10167	13.4036	4.37623	0.00176006	0.00518632	-1.58357	Sh-PD-L1 (a)	Sh-CONT	KHSRP
143	1.10826	9.42427	3.84527	0.00389872	0.00828478	-2.41624	Sh-PD-L1 (b)	Sh-CONT	ATP9B
144	1.10942	12.3009	4.34873	0.00183226	0.00532802	-1.62582	Sh-PD-L1 (a)	Sh-CONT	MAP4
145	1.11762	10.6458	2.67245	0.0254142	0.033538	-4.33756	Sh-PD-L1 (b)	Sh-CONT	FLNA
146	1.11921	10.3768	4.77659	0.000992324	0.00359425	-0.98005	Sh-PD-L1 (a)	Sh-CONT	PRPF31
147	1.12247	16.3858	4.18519	0.00233249	0.00580888	-1.87915	Sh-PD-L1 (a)	Sh-CONT	HSPA8
148	1.12288	12.1178	4.7875	0.000977278	0.00359425	-0.963929	Sh-PD-L1 (a)	Sh-CONT	PTTG1IP
149	1.13163	11.6502	3.42358	0.00753012	0.0132656	-3.09919	Sh-PD-L1 (a)	Sh-CONT	GNAI2
150	1.13274	15.9058	5.04264	0.000686857	0.00311112	-0.591481	Sh-PD-L1 (a)	Sh-CONT	KRT8
151	1.13472	12.7449	4.87613	0.000863671	0.00356769	-0.833485	Sh-PD-L1 (b)	Sh-CONT	SNRNP70
152	1.13754	11.2607	4.37907	0.00175278	0.00518632	-1.57921	Sh-PD-L1 (a)	Sh-CONT	GSTK1
153	1.13964	13.6097	4.10135	0.00264364	0.0063478	-2.01035	Sh-PD-L1 (a)	Sh-CONT	RBMX
154	1.15279	13.8939	4.47417	0.00152656	0.00465338	-1.4339	Sh-PD-L1 (a)	Sh-CONT	HNRNPM
155	1.15391	12.5146	5.23002	0.000533314	0.00259038	-0.323902	Sh-PD-L1 (a)	Sh-CONT	HSD17B10
156	1.15805	11.2415	5.51962	0.000364263	0.00211848	0.0796883	Sh-PD-L1 (a)	Sh-CONT	ACO2
157	1.16584	12.4241	6.27471	0.000142255	0.00108408	1.07612	Sh-PD-L1 (a)	Sh-CONT	RPS3A
158	1.17139	11.7631	3.06537	0.0133781	0.0202503	-3.68894	Sh-PD-L1 (a)	Sh-CONT	NDUFAF2
159	1.18102	9.07858	6.66324	9.02e-05	0.000813947	1.55848	Sh-PD-L1 (b)	Sh-CONT	DDX17
160	1.18379	11.1926	4.40333	0.00169186	0.00505985	-1.54203	Sh-PD-L1 (a)	Sh-CONT	USP9Y
161	1.2012	11.0898	3.32515	0.00880719	0.0148014	-3.26064	Sh-PD-L1 (a)	Sh-CONT	MAEA
162	1.20222	14.5205	4.2544	0.00210502	0.00555904	-1.77153	Sh-PD-L1 (a)	Sh-CONT	CANX
163	1.20583	9.22927	3.39054	0.00793578	0.0137179	-3.15332	Sh-PD-L1 (a)	Sh-CONT	LOXHD1
164	1.20746	12.2234	4.85129	0.000894006	0.00359425	-0.869931	Sh-PD-L1 (a)	Sh-CONT	KRT13
165	1.21482	13.9669	4.76561	0.00100774	0.00359425	-0.996317	Sh-PD-L1 (a)	Sh-CONT	ERP29
166	1.2154	11.6867	2.74039	0.0227326	0.0308215	-4.22575	Sh-PD-L1 (a)	Sh-CONT	OPA1
167	1.22749	10.4629	4.89139	0.000845596	0.00354762	-0.81115	Sh-PD-L1 (a)	Sh-CONT	LDHB
168	1.22886	11.7736	3.65301	0.00524904	0.0101758	-2.72563	Sh-PD-L1 (a)	Sh-CONT	KTN1
169	1.23011	10.9537	4.2786	0.00203115	0.0054742	-1.73404	Sh-PD-L1 (a)	Sh-CONT	C16orf58
170	1.23331	11.1603	3.79747	0.00419603	0.00863161	-2.49281	Sh-PD-L1 (a)	Sh-CONT	UBAP2L
171	1.23566	12.644	4.18407	0.00233639	0.00580888	-1.88091	Sh-PD-L1 (a)	Sh-CONT	ATP2A2
172	1.24692	12.2585	2.77926	0.0213294	0.029287	-4.16168	Sh-PD-L1 (a)	Sh-CONT	RPS2
173	1.25155	11.9904	5.09203	0.000642232	0.00298807	-0.520463	Sh-PD-L1 (a)	Sh-CONT	PRDX1
174	1.26289	12.5607	3.83083	0.00398609	0.00839402	-2.43934	Sh-PD-L1 (a)	Sh-CONT	TOP1
175	1.27042	14.578	4.15146	0.00245272	0.00603625	-1.93183	Sh-PD-L1 (a)	Sh-CONT
176	1.28118	11.6829	4.29178	0.00199209	0.00544643	-1.71365	Sh-PD-L1 (a)	Sh-CONT	LETM1
177	1.29661	10.6093	2.91121	0.0171898	0.0245689	-3.94377	Sh-PD-L1 (b)	Sh-CONT	MIEN1
178	1.30226	14.6407	4.78571	0.000979725	0.00359425	-0.966568	Sh-PD-L1 (a)	Sh-CONT	RPS27
179	1.30549	12.6742	4.19068	0.00231353	0.00580888	-1.8706	Sh-PD-L1 (a)	Sh-CONT	SLC25A5
180	1.32155	12.7003	5.99171	0.000200571	0.00134322	0.71198	Sh-PD-L1 (a)	Sh-CONT	RPL35A
181	1.34535	12.2886	4.78755	0.000977208	0.00359425	-0.963853	Sh-PD-L1 (a)	Sh-CONT	SEC22B
182	1.34633	13.8453	5.30255	0.000484211	0.00246001	-0.221689	Sh-PD-L1 (a)	Sh-CONT	TUFM
183	1.34669	14.051	5.64125	0.00031145	0.00183548	0.245619	Sh-PD-L1 (a)	Sh-CONT	RPS3
184	1.34915	11.1558	4.5082	0.00145337	0.00452387	-1.3822	Sh-PD-L1 (a)	Sh-CONT	DOCK6
185	1.35704	11.1298	2.48293	0.0347025	0.0445886	-4.64751	Sh-PD-L1 (a)	Sh-CONT	ALDH18A1
186	1.36913	9.588	4.90571	0.000828987	0.00352319	-0.790201	Sh-PD-L1 (a)	Sh-CONT	PRSS3
187	1.37155	14.2856	5.32544	0.000469748	0.00244939	-0.189594	Sh-PD-L1 (a)	Sh-CONT	RPL22
188	1.3752	8.7999	3.70925	0.00480937	0.00957541	-2.63476	Sh-PD-L1 (a)	Sh-CONT	CEP112
189	1.3785	13.5635	4.40236	0.00169425	0.00505985	-1.54351	Sh-PD-L1 (a)	Sh-CONT	PTPRD
190	1.38525	9.74259	6.69126	8.74e-05	0.000804642	1.5925	Sh-PD-L1 (b)	Sh-CONT	TUBB4B
191	1.42475	13.9475	4.22515	0.00219815	0.00568176	-1.81695	Sh-PD-L1 (a)	Sh-CONT	ILF3
192	1.43073	10.934	3.5639	0.00603431	0.0113015	-2.87021	Sh-PD-L1 (a)	Sh-CONT	PHB2
193	1.45771	12.2338	4.77618	0.000992895	0.00359425	-0.980657	Sh-PD-L1 (a)	Sh-CONT	TOMM6
194	1.47884	10.5557	5.48202	0.000382489	0.00216218	0.0279797	Sh-PD-L1 (a)	Sh-CONT	DDX3Y
195	1.48416	14.8121	6.57551	9.98e-05	0.000865284	1.45131	Sh-PD-L1 (a)	Sh-CONT	KRT18
196	1.48572	11.1754	3.90835	0.00353999	0.00773679	-2.31557	Sh-PD-L1 (a)	Sh-CONT	PPP1CC
197	1.48859	11.8239	3.07806	0.0131057	0.0199749	-3.66796	Sh-PD-L1 (a)	Sh-CONT	RNPS1
198	1.49095	12.9182	6.06191	0.000184009	0.00127379	0.803333	Sh-PD-L1 (b)	Sh-CONT	HYOU1
199	1.49968	16.0913	5.23291	0.000531255	0.00259038	-0.319809	Sh-PD-L1 (a)	Sh-CONT	HSPA5
200	1.50409	10.1119	4.07467	0.0027517	0.00646942	-2.05228	Sh-PD-L1 (a)	Sh-CONT	DDX50
201	1.51038	15.1983	6.20727	0.000154247	0.00109963	0.990336	Sh-PD-L1 (a)	Sh-CONT	LMNA
202	1.51967	11.3845	4.03877	0.00290449	0.00675205	-2.10883	Sh-PD-L1 (a)	Sh-CONT	SOGA1
203	1.52025	10.2256	3.13879	0.0118798	0.0186201	-3.56765	Sh-PD-L1 (a)	Sh-CONT	GANAB
204	1.52358	13.9952	4.88697	0.000850788	0.00354762	-0.817614	Sh-PD-L1 (a)	Sh-CONT	KHDRBS1
205	1.53362	9.19243	4.74198	0.00104177	0.00363648	-1.03135	Sh-PD-L1 (a)	Sh-CONT	MUC16
206	1.53873	12.1899	2.95313	0.0160543	0.0234249	-3.87447	Sh-PD-L1 (a)	Sh-CONT	MCM4
207	1.54002	14.5954	4.62882	0.00122274	0.00400335	-1.20022	Sh-PD-L1 (a)	Sh-CONT	HNRNPH2
208	1.55648	13.851	5.2313	0.0005324	0.00259038	-0.322086	Sh-PD-L1 (a)	Sh-CONT	HNRNPL
209	1.59768	14.9838	4.79274	0.000970133	0.00359425	-0.956186	Sh-PD-L1 (a)	Sh-CONT	ATP5B
210	1.61187	13.3362	5.83722	0.000243015	0.00160317	0.508534	Sh-PD-L1 (a)	Sh-CONT	RCC1
211	1.61344	13.3776	7.89561	2.39e-05	0.000340604	2.96352	Sh-PD-L1 (a)	Sh-CONT	GLUD2
212	1.62074	11.3652	4.32275	0.00190342	0.00539302	-1.66584	Sh-PD-L1 (a)	Sh-CONT	CTSD
213	1.62658	14.435	4.84159	0.000906158	0.00359425	-0.884184	Sh-PD-L1 (a)	Sh-CONT	H2AFY
214	1.6338	13.2215	6.99727	6.19e-05	0.000621835	1.95752	Sh-PD-L1 (a)	Sh-CONT	HNRNPH3
215	1.63718	11.4468	3.72226	0.00471326	0.00946936	-2.61377	Sh-PD-L1 (a)	Sh-CONT	ATP5I
216	1.66262	11.2446	5.79377	0.000256644	0.00164254	0.450704	Sh-PD-L1 (a)	Sh-CONT	DENND3
217	1.66733	14.4539	5.7609	0.000267503	0.00165552	0.406787	Sh-PD-L1 (a)	Sh-CONT	SHANK2
218	1.66774	12.3437	4.47897	0.001516	0.00465338	-1.4266	Sh-PD-L1 (a)	Sh-CONT	SRP14
219	1.68466	14.5868	3.99256	0.00311461	0.00702376	-2.18186	Sh-PD-L1 (b)	Sh-CONT	MYOF
220	1.68861	12.1579	2.50597	0.0334127	0.0430566	-4.61003	Sh-PD-L1 (a)	Sh-CONT	HSD17B4
221	1.70963	9.49371	5.12896	0.000610908	0.00287257	-0.467588	Sh-PD-L1 (a)	Sh-CONT	ALDH7A1
222	1.74104	12.3381	3.64954	0.00527753	0.0101863	-2.73125	Sh-PD-L1 (a)	Sh-CONT	SLC3A2
223	1.74689	11.3309	6.24551	0.000147317	0.00108993	1.03906	Sh-PD-L1 (a)	Sh-CONT	CORO1C
224	1.76338	12.8333	7.00391	6.14e-05	0.000621835	1.96531	Sh-PD-L1 (a)	Sh-CONT	SSR4
225	1.76494	15.2312	7.3199	4.35e-05	0.000493441	2.32976	Sh-PD-L1 (a)	Sh-CONT	ADGB
226	1.76683	12.8337	5.72814	0.000278827	0.00166543	0.362853	Sh-PD-L1 (a)	Sh-CONT	RRBP1
227	1.77461	8.01588	3.29808	0.00919653	0.0153391	-3.30513	Sh-PD-L1 (b)	Sh-CONT	SART3
228	1.78526	13.5807	6.03037	0.000191257	0.00130055	0.762379	Sh-PD-L1 (a)	Sh-CONT	EIF4A3
229	1.79206	12.2451	5.78305	0.000260131	0.00164254	0.436404	Sh-PD-L1 (a)	Sh-CONT	SF3A1
230	1.80367	15.4899	6.24191	0.000147955	0.00108993	1.03448	Sh-PD-L1 (a)	Sh-CONT	HSPA9
231	1.81795	7.10699	3.15503	0.0115724	0.0182679	-3.54084	Sh-PD-L1 (a)	Sh-CONT	ECT2L
232	1.82153	10.7852	5.14732	0.000595955	0.00283239	-0.441379	Sh-PD-L1 (b)	Sh-CONT	ETV7
233	1.82186	12.2118	4.73987	0.00104487	0.00363648	-1.03449	Sh-PD-L1 (a)	Sh-CONT	FH
234	1.82497	10.7108	4.73	0.00105948	0.00365853	-1.04913	Sh-PD-L1 (a)	Sh-CONT	IFT74
235	1.83206	10.5201	6.76394	8.04e-05	0.000756407	1.68028	Sh-PD-L1 (a)	Sh-CONT	SCRIB
236	1.8414	12.1042	7.71036	2.89e-05	0.000386686	2.76373	Sh-PD-L1 (b)	Sh-CONT	DYNLL1
237	1.87912	12.7098	8.95862	8.58e-06	0.000164848	4.03994	Sh-PD-L1 (b)	Sh-CONT	ANXA1
238	1.91022	12.6131	8.11335	1.92e-05	0.000292687	3.19355	Sh-PD-L1 (a)	Sh-CONT	FBXL18
239	1.95376	11.1593	6.85212	7.28e-05	0.000713953	1.78586	Sh-PD-L1 (a)	Sh-CONT	MTDH
240	1.97057	11.4581	9.11676	7.43e-06	0.000149244	4.19053	Sh-PD-L1 (a)	Sh-CONT	SPRED2
241	1.97241	11.3396	5.74359	0.000273423	0.00165552	0.383595	Sh-PD-L1 (a)	Sh-CONT	C1QBP
242	1.98249	7.69896	3.44922	0.00723029	0.0129703	-3.05725	Sh-PD-L1 (a)	Sh-CONT	XPO5
243	1.98882	12.1731	9.52027	5.19e-06	0.000118268	4.56442	Sh-PD-L1 (b)	Sh-CONT	ACTN1
244	1.99153	18.0458	7.35844	4.18e-05	0.000493441	2.37338	Sh-PD-L1 (a)	Sh-CONT	VIM
245	2.01881	11.8324	8.81787	9.77e-06	0.000172684	3.90392	Sh-PD-L1 (a)	Sh-CONT	SYN3
246	2.04085	14.3927	7.14012	5.29e-05	0.00057067	2.12389	Sh-PD-L1 (a)	Sh-CONT	NONO
247	2.12214	10.2321	4.83293	0.000917164	0.00359425	-0.896928	Sh-PD-L1 (a)	Sh-CONT	SDHA
248	2.12455	10.7082	4.29074	0.00199513	0.00544643	-1.71525	Sh-PD-L1 (a)	Sh-CONT	DCLRE1B
249	2.16943	12.6368	7.68074	2.98e-05	0.000386981	2.73141	Sh-PD-L1 (a)	Sh-CONT	DDHD2
250	2.18896	9.0024	6.59175	9.8e-05	0.000865284	1.47122	Sh-PD-L1 (a)	Sh-CONT	CFAP44
251	2.1944	10.4308	9.4853	5.35e-06	0.000118268	4.53259	Sh-PD-L1 (b)	Sh-CONT	WWC2
252	2.21354	8.62204	4.09929	0.00265181	0.0063478	-2.01358	Sh-PD-L1 (a)	Sh-CONT	SARDH
253	2.21719	8.44097	8.84881	9.49e-06	0.000172684	3.93399	Sh-PD-L1 (b)	Sh-CONT	EIF2S2
254	2.24838	9.54958	6.42952	0.000118392	0.000951445	1.27072	Sh-PD-L1 (b)	Sh-CONT	PPFIA4
255	2.27192	9.88625	2.63346	0.0270952	0.0355374	-4.40159	Sh-PD-L1 (b)	Sh-CONT	TRMT10B
256	2.285	10.9629	7.91894	2.33e-05	0.000340604	2.98842	Sh-PD-L1 (a)	Sh-CONT	TRIM59
257	2.3056	9.27757	4.80754	0.000950245	0.00359425	-0.934327	Sh-PD-L1 (a)	Sh-CONT	DLG2
258	2.36182	8.40955	2.44763	0.0367763	0.0466431	-4.70484	Sh-PD-L1 (a)	Sh-CONT	HLA-A
259	2.38447	10.3604	6.22548	0.000150903	0.00109343	1.01357	Sh-PD-L1 (a)	Sh-CONT	SFPQ
260	2.42808	10.574	4.25186	0.00211294	0.00555904	-1.77547	Sh-PD-L1 (a)	Sh-CONT	BCLAF1
261	2.45461	12.1881	7.85662	2.49e-05	0.00034328	2.9218	Sh-PD-L1 (a)	Sh-CONT	SCAPER
262	2.47529	11.1494	5.32337	0.000471037	0.00244939	-0.192494	Sh-PD-L1 (a)	Sh-CONT	DDOST
263	2.50938	8.14865	6.39726	0.00012298	0.000970663	1.23043	Sh-PD-L1 (a)	Sh-CONT	SPANXA1
264	2.53143	12.0544	11.8149	8.42e-07	4.46e-05	6.44228	Sh-PD-L1 (a)	Sh-CONT	SIRT2
265	2.58999	13.0799	8.6219	1.17e-05	0.000199502	3.71135	Sh-PD-L1 (a)	Sh-CONT	TIMM44
266	2.6312	8.98045	4.18323	0.00233932	0.00580888	-1.88222	Sh-PD-L1 (b)	Sh-CONT	HIST1H2BA
267	2.66352	13.8796	4.21279	0.0022388	0.00575321	-1.83617	Sh-PD-L1 (a)	Sh-CONT	ITGA2
268	2.85325	12.8312	7.53633	3.46e-05	0.000436989	2.57249	Sh-PD-L1 (a)	Sh-CONT	CKAP4
269	2.86984	8.46388	4.92191	0.000810639	0.00347867	-0.766563	Sh-PD-L1 (b)	Sh-CONT	RRM2
270	2.90491	11.8587	10.3294	2.63e-06	8.69e-05	5.27208	Sh-PD-L1 (a)	Sh-CONT	PNN
271	3.01493	14.2081	10.9889	1.56e-06	6.26e-05	5.81086	Sh-PD-L1 (a)	Sh-CONT	ZNF263
272	3.03709	9.01155	3.12037	0.0122387	0.0188484	-3.59808	Sh-PD-L1 (a)	Sh-CONT	GNAS
273	3.10259	8.71991	9.5439	5.09e-06	0.000118268	4.58587	Sh-PD-L1 (a)	Sh-CONT	NUP205
274	3.12674	12.5977	10.2985	2.69e-06	8.69e-05	5.24609	Sh-PD-L1 (a)	Sh-CONT	SORBS3
275	3.32438	11.2853	3.17246	0.0112518	0.0178896	-3.51209	Sh-PD-L1 (a)	Sh-CONT	CYB5R3
276	3.43595	9.38173	5.18637	0.000565439	0.00271657	-0.385783	Sh-PD-L1 (b)	Sh-CONT	HMGN2
277	3.44147	6.27887	5.44288	0.000402523	0.00222394	-0.0260836	Sh-PD-L1 (b)	Sh-CONT	LATS1
278	3.44693	9.62844	4.57756	0.00131557	0.00418333	-1.27732	Sh-PD-L1 (a)	Sh-CONT	SNRPF
279	3.47662	13.6097	2.46404	0.0357975	0.045598	-4.67822	Sh-PD-L1 (a)	Sh-CONT	WDR19
280	3.57307	7.35378	3.79707	0.00419863	0.00863161	-2.49346	Sh-PD-L1 (a)	Sh-CONT	DCT
281	3.70871	10.9253	8.45067	1.38e-05	0.000226165	3.53997	Sh-PD-L1 (a)	Sh-CONT	NCOR2
282	3.73698	10.2447	4.25956	0.00208903	0.00555904	-1.76353	Sh-PD-L1 (a)	Sh-CONT	CARS
283	4.42075	11.0619	17.1193	3.36e-08	4.95e-06	9.62133	Sh-PD-L1 (a)	Sh-CONT	DPYSL4
284	4.66057	10.7339	9.85816	3.88e-06	0.000114476	4.86653	Sh-PD-L1 (a)	Sh-CONT	RBBP6
285	4.68924	10.5116	13.1168	3.43e-07	3.03e-05	7.35076	Sh-PD-L1 (a)	Sh-CONT	SPANXB1
286	4.88486	8.67707	12.6306	4.75e-07	3.5e-05	7.02304	Sh-PD-L1 (b)	Sh-CONT	TMEM151A
287	4.91854	10.8953	6.43582	0.000117518	0.000951445	1.27857	Sh-PD-L1 (a)	Sh-CONT	ASPH
288	5.39725	7.95834	11.7114	9.07e-07	4.46e-05	6.36568	Sh-PD-L1 (a)	Sh-CONT	SFXN1
289	5.69472	5.02438	5.80882	0.000251832	0.00163691	0.470762	Sh-PD-L1 (a)	Sh-CONT	NWD1
290	5.76031	12.1611	4.07023	0.00277012	0.00647827	-2.05927	Sh-PD-L1 (a)	Sh-CONT	RTEL1
291	6.04085	9.00394	9.54484	5.08e-06	0.000118268	4.58672	Sh-PD-L1 (b)	Sh-CONT	FKBP5
292	6.07523	15.2598	15.2989	9e-08	9.95e-06	8.67379	Sh-PD-L1 (b)	Sh-PD-L1 (a)	SGCA
293	6.47691	7.75179	6.83398	7.43e-05	0.000713953	1.76422	Sh-PD-L1 (a)	Sh-CONT	ASXL1
294	6.82812	8.3177	7.32293	4.34e-05	0.000493441	2.3332	Sh-PD-L1 (b)	Sh-CONT	PNPLA5
295	6.99965	11.7147	12.4045	5.54e-07	3.5e-05	6.86612	Sh-PD-L1 (b)	Sh-CONT	ACSBG2
296	7.33359	4.88906	3.8015	0.00417005	0.00863161	-2.48635	Sh-PD-L1 (a)	Sh-CONT	CFAP45
297	7.92019	9.66826	10.2727	2.75e-06	8.69e-05	5.22427	Sh-PD-L1 (a)	Sh-CONT	ZSCAN5A
298	8.20941	5.47294	4.78379	0.000982361	0.00359425	-0.969403	Sh-PD-L1 (a)	Sh-CONT	EMD
299	8.44706	5.8567	5.32342	0.000471002	0.00244939	-0.192416	Sh-PD-L1 (a)	Sh-CONT	TRAV23DV6

## Sheet: References
	References of Proteomics data
1	Yunhai Li 1, Jing Huang 2, Beilei Zeng 3, Dejuan Yang 3, Jiazheng Sun 3, Xuedong Yin 4, Mengqi Lu 3, Zhu Qiu 3, Weiyan Peng 3, Tingxiu Xiang 3, Hongzhong Li 5, Guosheng Ren. PSMD2 regulates breast cancer cell proliferation and cell cycle progression by modulating p21 and p27 proteasomal degradation Cancer Lett. 2018 Aug 28;430:109-122.
2	Yasushi Matsuyama, Motoshi Suzuki, Chinatsu Arima, Qin Miao Huang, Shuta Tomida, Toshiyuki Takeuchi, Ryoji Sugiyama, Yasutomo Itoh, Yasushi Yatabe, Hidemi Goto, Takashi Takahashi Proteasomal non-catalytic subunit PSMD2 as a potential therapeutic target in association with various clinicopathologic features in lung adenocarcinomas Mol Carcinog 2011 Apr;50(4):301-9
3	Yanchun Han, Li Zhang, Wei Wang, Jia Li, Min Song, Livin promotes the progression and metastasis of breast cancer through the regulation of epithelial‑mesenchymal transition via the p38/GSK3β pathway, Oncol Rep. 2017 Dec;38(6):3574-3582
4	Fan Li 1, Xuedong Yin, Xinrong Luo, Hong-Yuan Li, Xinliang Su, Xiao-Yi Wang, Li Chen, Ke Zheng, Guo-Sheng Ren Livin promotes progression of breast cancer through induction of epithelial-mesenchymal transition and activation of AKT signaling Cell Signal 2013 Jun;25(6):1413-22
5	Cho-Yun Chung 1, Young-Lan Park, Nuri Kim, Hyung-Chul Park, Hyun-Bum Park, Dae-Seong Myung, Jong-Sun Kim, Sung-Bum Cho, Wan-Sik Lee, Young-Eun Joo Expression and prognostic significance of Livin in gastric cancer Oncol Rep 2013 Nov;30(5):2520-8
6	Anne Davenport, Alexis Bivona, Will Latson, Larry F Lemanski, Venugopalan Cheriyath Loss of Maspardin Attenuates the Growth and Maturation of Mouse Cortical Neurons Neurodegener Dis 2016;16(3-4):260-72.
7	Adeodat Ilboudo, Jean-Charles Nault, Hélène Dubois-Pot-Schneider, Anne Corlu, Jessica Zucman-Rossi, Michel Samson & Jacques Le Seyec Overexpression of phosphatidylinositol 4-kinase type IIIα is associated with undifferentiated status and poor prognosis of human hepatocellular carcinoma BMC Cancer (2014) volume 14, Article number: 7
8	Hui Ma Trevor Blake Ajay Chitnis Paul Liu and Tamas Balla Crucial role of phosphatidylinositol 4-kinase IIIα in development of zebrafish pectoral fin is linked to phosphoinositide 3-kinase and FGF signaling J Cell Sci. 2009 Dec 1; 122(23): 4303–4310.
9	Ning Dou, Dong Yang, Shijun Yu, Binghao Wu, Yong Gao, Yandong Li SNRPA enhances tumour cell growth in gastric cancer through modulating NGF expression Cell Prolif 2018: 5; e12484
10	Yuhuan Li, Lu Guo, Sunyang Ying, Gui-Hai Feng, Ying Zhang Transcriptional repression of p21 by EIF1AX promotes the proliferation of breast cancer cells Cell Prolif 2020 Sep 14;e12903
11	Gnana P. Krishnamoorthy, Natalie R. Davidson, Steven D. Leach, Zhen Zhao, Scott W. Lowe, Gina Lee, Inigo Landa, James Nagarajah, Mahesh Saqcena, Kamini Singh, Hans-Guido Wendel, Snjezana Dogan, Prasanna P. Tamarapu, John Blenis, Ronald A. Ghossein, Jeffrey A. Knauf, Gunnar Rätsch and James A. Fagin EIF1AX and RAS Mutations Cooperate to Drive Thyroid Tumorigenesis through ATF4 and c-MYC Cancer Dis…
12	Lele Wu, Yuzhi Wang, Yan Liu, Shiyi Yu, Hao Xie, Xingjuan Shi, Sheng Qin, Fei Ma, Tuan Zea Tan, Jean Paul Thiery, and Liming Chen A central role for TRPS1 in the control of cell cycle and cancer development Oncotarget. 2014 Sep; 5(17): 7677–7690
13	Christine M. Coticchia, Chetana M. Revankar, Tushar B. Deb, Robert B. Dickson, and Michael D. Johnson Calmodulin modulates Akt activity in human breast cancer cell lines Breast Cancer Res Treat. 2009 Jun; 115(3): 545–560.
14	M Taulés, A Rodríguez-Vilarrupla, E Rius, J M Estanyol, O Casanovas, D B Sacks, E Pérez-Payá, O Bachs, N Agell Calmodulin binds to p21(Cip1) and is involved in the regulation of its nuclear localization J Biol Chem 1999 Aug 27;274(35):24445-8. doi: 10.1074/jbc.274.35.24445
15	Natividad de las Cuevas 1, Elena Urcelay, Ofelia G Hermida, Rosa A Saíz-Diaz, Félix Bermejo, Matilde S Ayuso, Angeles Martín-Requero Ca2+/calmodulin-dependent modulation of cell cycle elements pRb and p27kip1 involved in the enhanced proliferation of lymphoblasts from patients with Alzheimer dementia Neurobiol Dis 2003 Aug;13(3):254-63
16	Rob Ofman, Inge M E Dijkstra, Carlo W T van Roermund, Nena Burger, Marjolein Turkenburg, Arno van Cruchten, Catherine E van Engen, Ronald J A Wanders, and Stephan Kemp The role of ELOVL1 in very long-chain fatty acid homeostasis and X-linked adrenoleukodystrophy EMBO Mol Med. 2010 Mar; 2(3): 90–97
17	Wu-Sheng Sun, Ju-Lan Chun, Dong-Hwan Kim, Jin-Seop Ahn, Min-Kyu Kim, In-Sul Hwang, Dae-Jin Kwon, Seongsoo Hwang, Jeong-Woong Lee Molecular cloning and characterization of porcine ribosomal protein L21J Vet Sci. 2017 Dec; 18(4): 531–540
18	Sofia Winslow, Karin Leandersson, Christer Larsson Regulation of PMP22 mRNA by G3BP1 affects cell proliferation in breast cancer cells Mol Cancer 2013 Dec 9;12(1):156
19	MT Prentzell,U Rehbein, MC Sandoval, AS De Meulemeester et al. G3BPs tether the TSC complex to lysosomes and suppress mTORC1 signaling Cell 2021 Feb 4;184(3):655-674.e27
20	M M Kim, D Wiederschain, D Kennedy, E Hansen, Z-M Yuan Modulation of p53 and MDM2 activity by novel interaction with Ras-GAP binding proteins (G3BP) Oncogene 2007 Jun 21;26(29):4209-15.
21	Ramray Bhat, Brian Belardi, Hidetoshi Mori, Peiwen Kuo, Andrew Tam, William C Hines, Quynh-Thu Le, Carolyn R Bertozzi, Mina J Bissell Nuclear repartitioning of galectin-1 by an extracellular glycan switch regulates mammary morphogenesis Proc Natl Acad Sci U S A 2016 Aug 16;113(33):E4820-7.
22	Yu-Li Su, Hao-Lun Luo, Chun-Chieh Huang, Ting-Ting Liu, Eng-Yen Huang, Ming-Tse Sung, Jen-Jie Lin, Po-Hui Chiang, Yen-Ta Chen, Chih-Hsiung Kang, Yuan-Tso Cheng Galectin-1 Overexpression Activates the FAK/PI3K/AKT/mTOR Pathway and Is Correlated with Upper Urinary Urothelial Carcinoma Progression and Survival Cells 2020 Mar 26;9(4):806
23	Ji-Min Li, Chien-Wei Tseng, Chi-Chen Lin, Ching-Hsuan Law, Yu-An Chien, Wen-Hung Kuo, Hsiu-Chuan Chou, Wen-Ching Wang, and Hong-Lin Chan Upregulation of LGALS1 is associated with oral cancer metastasis. Ther Adv Med Oncol. 2018; 10: 1758835918794622
24	Bixing Ye, Biao Duan, Wenjie Deng, Yueyuan Wang, Yan Chen, Jie Cui, Shixiu Sun, Yujie Zhang, Jun Du, Luo Gu, Lin Lin, and Yurong Tang EGF Stimulates Rab35 Activation and Gastric Cancer Cell Migration by Regulating DENND1A-Grb2 Complex Formation Front Pharmacol. 2018; 9: 1343
25	X Hu 1, Y Zhao 1, L Wei 2, B Zhu 1, D Song 1, J Wang 1, L Yu 1, J Wu CCDC178 promotes hepatocellular carcinoma metastasis through modulation of anoikis Oncogene 2017 Jul 13;36(28):4047-4059
26	Pilar López-Ruiz, Javier Rodriguez-Ubreva, Ariel Ernesto Cariaga, María Alicia Cortes, Begoña Colás SHP-1 in cell-cycle regulation Anticancer Agents Med Chem 2011 Jan;11(1):89-98.
27	F J Rodríguez-Ubreva, A E Cariaga-Martinez, M A Cortés, M Romero-De Pablos, S Ropero, P López-Ruiz, B Colás Knockdown of protein tyrosine phosphatase SHP-1 inhibits G1/S progression in prostate cancer cells through the regulation of components of the cell-cycle machinery Oncogene 2010 Jan 21;29(3):345-55.
28	Michal Slyper, Amit Shahar, Anat Bar-Ziv, Roy Z Granit, Tamar Hamburger, Bella Maly, Tamar Peretz, Ittai Ben-Porath Control of breast cancer growth and initiation by the stem cell-associated transcription factor TCF3 Cancer Res 2012 Nov 1;72(21):5613-24
29	Divya Patel1 and Jaideep Chaudhary Increased expression of bHLH Transcription Factor E2A (TCF3) in prostate cancer promotes proliferation and confers resistance to doxorubicin induced apoptosis Biochem Biophys Res Commun. 2012 May 25; 422(1): 146–151.
30	George Sharbeen, Janet Youkhana, Amanda Mawson, Joshua McCarroll, Andrea Nunez, Andrew Biankin, Amber Johns, David Goldstein and Phoebe Phillips MutY-Homolog (MYH) inhibition reduces pancreatic cancer cell growth and increases chemosensitivity Oncotarget. 2017 Feb 7; 8(6): 9216–9229.
31	Rose Boutros , Jennifer A Byrne D53 (TPD52L1) is a cell cycle-regulated protein maximally expressed at the G2-M transition in breast cancer cells Exp Cell Res 2005 Oct 15;310(1):152-65
32	Huan Tang, Meng Ma, Jie Dai, Chuanliang Cui, Lu Si, Xinan Sheng, Zhihong Chi, Longwen Xu, Sifan Yu, Tianxiao Xu, Junya Yan, Huan Yu, Lu Yang, Yan Kong, Jun Guo miR-let-7b and miR-let-7c suppress tumourigenesis of human mucosal melanoma and enhance the sensitivity to chemotherapy J Exp Clin Cancer Res 2019 May 22;38(1):212
33	Dong‐dong Cheng, Jing Li, Shi‐jie Li, Qing‐cheng Yang, and Cun‐yi Fan CNOT1 cooperates with LMNA to aggravate osteosarcoma tumorigenesis through the Hedgehog signaling pathway Mol Oncol. 2017 Apr; 11(4): 388–404
34	Diana Connolly, Zhixia Yang, Maria Castaldi, Nichelle Simmons, Maja H Oktay, Salvatore Coniglio, Melissa J Fazzari, Pascal Verdier-Pinard, Cristina Montagna Septin 9 isoform expression, localization and epigenetic changes during human and mouse breast cancer progression Breast Cancer Res 2011 Aug 10;13(4):R76
35	Dongchao Xu, Ajuan Liu, Xuan Wang, Yidan Chen, Yunyun Shen, Zhou Tan, and Mengsheng Qiu Repression of Septin9 and Septin2 suppresses tumor growth of human glioblastoma cells Cell Death Dis. 2018 May; 9(5): 514
36	Zheng, K., Chen, Z., Feng, H. et al. Sphingomyelin synthase 2 promotes an aggressive breast cancer phenotype by disrupting the homoeostasis of ceramide and sphingomyelin. Cell Death Dis (2019; 10: 157
37	Eun Ji Ro, Seung-Hee Ryu, Eun-Young Park, Je-Won Ryu, Sang Jun Byun, Seung-Ho Heo, Kang Hyun Kim, In-Jeoung Baek, Byung Ho Son, Sang-Wook Lee PIBF1 suppresses the ATR/CHK1 signaling pathway and promotes proliferation and motility of triple-negative breast cancer cells Breast Cancer Res Treat 2020 Aug;182(3):591-600
38	Margit Lachmann, Dieter Gelbmann, Endre Kálmán, Beata Polgár, Michael Buschle, Alexander Von Gabain, Júlia Szekeres-Barthó, Eszter Nagy PIBF (progesterone induced blocking factor) is overexpressed in highly proliferating cells and associated with the centrosome Int J Cancer 2004 Oct 20;112(1):51-60.
39	Xuanhao Li, Donghao Shang, Hongliang Shen, Jian Song, Gangyue Hao, Ye Tian ZSCAN16 promotes proliferation, migration and invasion of bladder cancer via regulating NF-kB, AKT, mTOR, P38 and other genes Biomedicine & Pharmacotherapy 2020: 126; 110066
40	Sofia B. Lizarraga, Steven P. Margossian, Marian H. Harris, Dean R. Campagna, An-Ping Han, Sherika Blevins, Raksha Mudbhary Jane E. Barker,5 Christopher A. Walsh,1,† and Mark D. Fleming Cdk5rap2 regulates centrosome function and chromosome segregation in neuronal progenitors Development. 2010 Jun 1; 137(11): 1907–1917
41	Wang X, Sipila P, Si Z, Rosales JL, Gao X, Lee K Loss of Cdk5rap2 triggers cellular senescence via β-catenin-mediated downregulation of WIP1 Preprint from bioRxiv, 11 Jul 2020
42	Hao Zhang, Yuan Ren, Deyan Pang, and Caigang Liu Clinical implications of AGBL2 expression and its inhibitor latexin in breast cancer World J Surg Oncol. 2014; 12: 142
43	Shilpa Bhatia, Nimrah A. Baig, Olga Timofeeva, Elena B. Pasquale, Kellen Hirsch, Tobey J. MacDonald, Anatoly Dritschilo, Yi Chien Lee, Mark Henkemeyer, Brian Rood, Mira Jung, Xiao-Jing Wang, Marcel Kool, Olga Rodriguez, Chris Albanese, and Sana D. Karam, Knockdown of EphB1 receptor decreases medulloblastoma cell growth and migration and increases cellular radiosensitization Oncotarget. 2015 Apr 2…
44	Michael J Chumley 1, Timothy Catchpole, Robert E Silvany, Steven G Kernie, Mark Henkemeyer EphB receptors regulate stem/progenitor cell proliferation, migration, and polarity during hippocampal neurogenesis J Neurosci 2007 Dec 5;27(49):13481-90
45	Lan B. Hoang-Minh, Loic P. Deleyrolle, Nariaki S. Nakamura, Alexander K. Parker, Regina T. Martuscello, Brent A. Reynolds,and Matthew R. Sarkisian PCM1 Depletion Inhibits Glioblastoma Cell Ciliogenesis and Increases Cell Death and Sensitivity to Temozolomide Transl Oncol. 2016 Oct; 9(5): 392–402.
46	Wei Zhang, Paul Jong Kim, Zhongcan Chen, Hidayat Lokman, Lifeng Qiu, Ke Zhang, Steven George Rozen, Eng King Tan, Hyunsoo Shawn Je, Li Zeng MiRNA-128 regulates the proliferation and neurogenesis of neural precursors by targeting PCM1 in the developing cortex Elife 2016 Feb 17;5:e11324
47	Takeshi Shimi, Veronika Butin-Israeli, Stephen A. Adam, Robert B. Hamanaka, Anne E. Goldman, Catherine A. Lucas,1 Dale K. Shumaker,1 Steven T. Kosak, Navdeep S. Chandel, and Robert D. GoldmanThe role of nuclear lamin B1 in cell proliferation and senescence Genes Dev. 2011 Dec 15; 25(24): 2579–2593
48	Liqing Li, Xiang Li, Lei Qi, Piotr Rychahou, Naser Jafari, and Cai Huang The role of talin2 in breast cancer tumorigenesis and metastasis Oncotarget. 2017 Dec 5; 8(63): 106876–106887
49	Zhengwei Wen, Yingfan Liang, Shengming Deng, Lilin Zou, Xiaofan Xie, Jifeng Yang, Yiwei Wu Talin2 regulates invasion of human breast cancer MDA-MB-231 cells via alteration of the tumor microenvironment Oncol Lett 2019 Jun;17(6):4835-4842
50	Lingzhi Wang, Wei Yan, Xukun Li, Zhihua Liu, Tian Tian, Tanxiu Chen, Liang Zou, Zhumei Cui, S100A10 silencing suppresses proliferation, migration and invasion of ovarian cancer cells and enhances sensitivity to carboplatin J Ovarian Res. 2019 Nov 18;12(1):113.
51	Hisano Yanagi, Takashi Watanabe, Tatsunori Nishimura, Takanori Hayashi, Seishi Kono, Hitomi Tsuchida, Munetsugu Hirata, Yuko Kijima, Shintaro Takao, Seiji Okada, Motoshi Suzuki, Kazuyoshi Imaizumi, Kenji Kawada, Hironobu Minami, Noriko Gotoh, Yohei Shimono, Upregulation of S100A10 in metastasized breast cancer stem cells. Cancer Sci 2020 Dec;111(12):4359-4370.
52	Tannith M. Noye, Noor A. Lokman, Martin K. Oehler and Carmela Ricciardelli, S100A10 and Cancer Hallmarks: Structure, Functions, and its Emerging Role in Ovarian Cancer, Int J Mol Sci. 2018 Dec; 19(12): 4122. Published online 2018 Dec 19.
53	Yan Li, Xiao-Yu Li, Li-Xiang Li, Ru-Chen Zhou, Yinhe Sikong, Xiang Gu, Bi-Ying Jin, Bing Li, Yan-Qing Li, Xiu-Li Zuo, S100A10 Accelerates Aerobic Glycolysis and Malignant Growth by Activating mTOR-Signaling Pathway in Gastric Cancer Front Cell Dev Biol. 2020 Nov 26;8:559486.
54	Zhou, X., Li, X., Cheng, Y. et al. BCLAF1 and its splicing regulator SRSF10 regulate the tumorigenic potential of colon cancer cells. Nat Commun 5, 4581 (2014). https://doi.org/10.1038/ncomms5581
55	Fangfang Li, Chundong Zhang, Lijuan Fu, PRR14 overexpression promotes cell growth, epithelial to mesenchymal transition and metastasis of colon cancer via the AKT pathway PLoS One 2019 Oct 9;14(10):e0218839.
56	Yang M, Long MJ, Shi XL, Yuan ZM, Su H. PRR14, a novel regulator of Ras signaling pathway. Cancer Research. 2017;77.
57	Yihong He, Changhao Huang, Kaimei Cai, Pei Liu, Xueyan Chen, Y I Xu, Zhengnan Ming, Qingqing Liu, Qiongxuan Xie, Xue Xia, Yangqing Sun, Junli Luo, Rui Wei, PRPF19 promotes tongue cancer growth and chemoradiotherapy resistance, Acta Biochim Biophys Sin (Shanghai) 2021 Jul 5;53(7):893-902.
58	Kimiyoshi Yano, Ryou-u Takahashi, Bunsyo Shiotani, Junko Abe, Tomoki Shidooka, Yuki Sudo, Yusuke Yamamoto, Shisei Kan, Hiroki Sakagami, and Hidetoshi Tahara1, PRPF19 regulates p53-dependent cellular senescence by modulating alternative splicing of MDM4 mRNA, J Biol Chem. 2021 Jul; 297(1): 100882.
59	Zhaozhou Ren, Feifei Ni, Tao Zhang, Xiangnan Yuan, Jianjun Li, Wan'an Xiao Knockdown of NLE1 inhibits development of malignant melanoma in vitro and in vivo NLE1 promotes development of malignant melanoma Exp Cell Res 2021 Jul 15;404(2):112636
60	Esmee Koedoot, Eline van Steijn, Marjolein Vermeer, Román González-Prieto, Alfred C. O. Vertegaal, John W. M. Martens, Sylvia E. Le Dévédec,1 and Bob van de Water, Splicing factors control triple-negative breast cancer cell mitosis through SUN2 interaction and sororin intron retention J Exp Clin Cancer Res. 2021; 40: 82.
61	Wenjuan Zhang, Yanxia Lu, Xiaomin Li, Jianming Zhang, Weihao Lin, Wei Zhang, Lin Zheng & Xuenong Li , IPO5 promotes the proliferation and tumourigenicity of colorectal cancer cells by mediating RASAL2 nuclear transportation, Journal of Experimental & Clinical Cancer Research volume 38, Article number: 296 (2019)
62	X-F Li 1, A-L-D Aierken, L Shen, IPO5 promotes malignant progression of esophageal cancer through activating MMP7, Eur Rev Med Pharmacol Sci, 2020 Apr;24(8):4246-4254.
63	Xiaonan Wang, Qianying Guo, Hao Wang, Xiaodong Yuan, Bijun Wang, Peter E Lobie, Tao Zhu, Sheng Tan, Zhengsheng Wu PCBP2 Posttranscriptional Modifications Induce Breast Cancer Progression via Upregulation of UFD1 and NT5E Mol Cancer Res 2021 Jan;19(1):86-98.
64	Ariane Scoumanne, Seong Jun Cho, Jin Zhang, and Xinbin Chen, The cyclin-dependent kinase inhibitor p21 is regulated by RNA-binding protein PCBP4 via mRNA stability, Nucleic Acids Res. 2011 Jan; 39(1): 213–224
65	Christopher L Neal 1, Jun Yao, Wentao Yang, Xiaoyan Zhou, Nina T Nguyen, Jing Lu, Christopher G Danes, Hua Guo, Keng-Hsueh Lan, Joe Ensor, Walter Hittelman, Mien-Chie Hung, Dihua Yu, 14-3-3zeta overexpression defines high risk for breast cancer recurrence and promotes cancer cell survival Cancer Res 2009 Apr 15;69(8):3425-32
